# Supplementary material for: Grassland restoration in typical wind-eroded regions effectively increase soil organic carbon
Source: PLoS One. 2026 Apr 9;21(4):e0346688. doi: 10.1371/journal.pone.0346688 (PMC13065026; doi:10.1371/journal.pone.0346688)
Supplement: S1 File — (ZIP) [file pone.0346688.s002.zip]

Archive with 10 entries (10 files):
- Fig1.TIF
- Fig2.tif
- Fig3.tif
- Fig4.tif
- Fig5.tif
- Fig6.tif
- Fig7.tif
- Fig8.tif
- Figure3.tif
- S1.tif
